# Supplementary material for: From Assessment to Impact: How Workplace Health Screening Informs Staff Wellbeing in a University Setting
Source: Healthcare (Basel). 2026 Apr 1;14(7):912. doi: 10.3390/healthcare14070912 (PMC13072953; doi:10.3390/healthcare14070912)
Supplement: Supplementary file 1 [file healthcare-14-00912-s001.zip]

Archive with 1 entries (1 files):
- healthcare-4137325-supplementary.pdf
